# Supplementary material for: Different Biological Activities of Histidine-Rich Peptides Are Favored by Variations in Their Design
Source: Toxins (Basel). 2021 May 20;13(5):363. doi: 10.3390/toxins13050363 (PMC8160934; doi:10.3390/toxins13050363)
Supplement: Supplementary file 1 [file toxins-13-00363-s001.zip]

Archive with 1 entries (1 files):
- toxins-1223699 supp update.pdf
